# Supplementary material for: Enhancement of anaerobic glycolysis – a role of PGC-1α4 in resistance exercise
Source: Nat Commun. 2022 Apr 28;13:2324. doi: 10.1038/s41467-022-30056-6 (PMC9050893; doi:10.1038/s41467-022-30056-6)
Supplement: Supplementary file 3 — Source data [file 41467_2022_30056_MOESM3_ESM.zip]

Archive with 1 entries (1 files):
- Source data - Koh & Pataky 2022.xlsx
