# Supplementary material for: Enhancement of anaerobic glycolysis – a role of PGC-1α4 in resistance exercise
Source: Nat Commun. 2022 Apr 28;13:2324. doi: 10.1038/s41467-022-30056-6 (PMC9050893; doi:10.1038/s41467-022-30056-6)
Supplement: Supplementary file 3 — Source data [file 41467_2022_30056_MOESM3_ESM.zip › Source data - Koh & Pataky 2022.xlsx]

## Sheet: Figure 1
Fig. 1A	HKII activity					Fig. 1D	LDH activity					Fig. 1F	Glycolysis related genes			Fig. 1G	HK activity			Fig. 1J	LDH activity
	SED Pre	0h Post	SED 1h Post	1h Post			SED Pre	0h Post	SED 1h Post	1h Post			Gene	fold change			Pre RET	Post RET			Pre RET	Post RET
	4.40036	7.38879	3.22455	5.23197			1363.38	1396.64	860.378	1413.29			BPGM	-0.328468			6.03824	6.82594			979.121	1414.98
	5.12941	5.53608	5.03484	6.01484			1218.61	972.831	1126.74	1080.03			ALDOA	-0.175177			4.24155	5.30607			843.645	1139.55
	6.16869	7.88048	7.51881	8.89587			1403.57	1075.93	1049.96	941.547			ACSS2	-0.159374			6.65912	9.02371			1219.26	1850.8
	5.66953	6.67587	5.72789	6.87754			1925.2	1950.95	1647.67	1763.63			ALDOC	-0.158698			5.26124	6.6154			1538.99	1464.8
	5.61157	6.98207	3.22124	5.17362			1329.18	1192.19	1278.43	1464.36			LDHA	-0.147121			5.32954	4.66569			1630.81	1879.99
	5.20928	8.69937	5.9562	7.26077			1442.05	1431.4	753.826	1870.75			PFKFB2	-0.11875			4.34549	6.02987			1441.97	1478
	0.838032	4.18566	1.76591	4.80182			1233.33	1115.11	1152.12	1109.02			ACSS1	-0.0759897			6.75407	8.12951			1730.15	2135.91
	5.11779	6.54903	6.02651	7.91262			1342.41	1440.13	1594.19	966.507			G6PC3	-0.0711685			4.96763	5.22388			1423.29	1633.88
	5.08915	6.61529	5.42892	7.95463			1392.4	1098.41	1294.04	1188.76			ENO3	-0.0650581			4.45787	4.70391			1615.61	2571.55
	4.1831	7.06337	5.54709	8.43701			1640.22	1097.17	1120.83	1150.38			GAPDH	-0.0420475			5.07236	5.237			633.858	978.976
	5.49963	7.56176	6.59124	6.88375			2053.18	1876.74	2136.59	1942.93			PANK1	-0.0328755			5.82495	5.19716
	5.63503	6.31692	4.47388	6.45584			1240.05	1299.6	1580.11	1343.92			PHKA2	-0.0232502			3.76793	5.7877
	5.49841	6.48498	4.75855	6.13028			1524.17	1583.91	2212.89	879.743			ENO1	-0.0196817			5.61181	5.31231
	5.09818	9.05321	5.79067	6.74956			1348.64	1254.94	1380.21	1282.07			FBP2	-0.0181132			5.85715	8.36542
													PGM1	-0.0152617
Fig. 1B	PFK activity					Fig. 1E	Plasma Lactate (mmol/L)						PKM	-0.013146		Fig. 1H	PFK activity
	SED Pre	0h Post	SED 1h Post	1h Post			B	0	30	60			GSK3b	-0.0059429			Pre RET	Post RET
	167.803	401.953	202.024	112.72			0.907	2.593	1.151	0.855			HK2	-0.0055174			300.686	218.575
	180.535	160.561	207.23	310.991			1.067	3.31	1.695	1.23			PGAM2	0.00178923			226.14	154.704
	343.454	366.465	81.5604	361.009			0.561	1.593	0.999	0.743			PFKFB3	0.0101327			172.049	223.64
	281.9	454.352	363.747	385.055			0.45	2.038	0.753	0.593			GPI	0.01342			254.875	220.442
	363.792	413.586	292.255	420.264			0.865	4.874	1.785	0.964			PFKM	0.015361			279.787	285.977
	358.008	451.836	458.823	449.361			0.859	4.039	1.333	0.837			PFKFB4	0.0178194			172.734	274.877
	426.17	492.342	430.297	391.175			1.337	2.227	1.625	1.097			PFKFB1	0.0379617			417.636	343.173
	357.932	402.93	300.451	287.053			1.346	2.226	1.72	1.291			ENO2	0.0628497			190.541	308.379
	346.984	309.046	354.067	276.263			0.454	2.013	1.629	0.979			PGK1	0.0669077			321.832	294.391
	295.112	381.69	321.248	361.477			0.691	2.652	1.866	0.861			DLAT	0.0918408			271.352	258.613
	276.817	392.349	322.009	380.741			0.734	4.962	2.635	1.35			GALM	0.103605			445.636	366.211
	284.62	402.737	295.999	357.431			1.388	4.962	2.622	1.496			PCK2	0.118181			290.22	259.043
	212.283	316.682	184.869	301.278			1.394	2.024	1.482	1.044			PHKA1	0.147562			432.161	295.445
	195.862	296.987	228.336	198.341			1.137	1.818	1.566	1.128			HK1	0.149338			262.486	257.851
							0.857	2.39	2.132	2.001			DLD	0.152569
Fig. 1C	PK activity						0.661	1.99	1.381	0.939			PGAM1	0.16945		Fig. 1I	PK activity
	SED Pre	0h Post	SED 1h Post	1h Post			1.034	3.715	1.774	0.948			PDHX	0.183354			Pre RET	Post RET
	1810.58	1800.47	1741.63	1689.15									PDHb	0.206194			1306.83	1973.04
	1807.65	1750.24	1836.38	1787.44									PDHA1	0.308336			785.256	1372.39
	1759.69	1662.39	1783.02	1656.06									LDHB	0.519127			1333.68	996.019
	1777.85	1675.29	1767.25	1877.28													1527.14	1249.21
	1686.77	1564.65	1588.88	1696.81													1168.34	1201.08
	1701.31	1520.35	1395.34	1418.09													1506.65	1435.45
	1523.55	1284.49	1507.04	1400.3													1490.1	1241.58
	2064.76	1910.37	1535.57	1699.35													1413.62	1560.66
	1537.93	1536.45	1355.06	1519.38													1289.91	1408.24
	1464.1	1690.99	1525.33	1447.2													1110.27	1208.98
	1516.46	1578.5	1258.68	1499.49													1273.66	1164.42
	1585.95	1600.73	2241.6	1642.28													1133.04	1032.02
																	1470.23	1471.91
																	1275.8	1011.73

## Sheet: Figure 2
Fig. 2A	PGC-1a total mRNA					Fig. 2D	ΔPGC-1a total mRNA			Fig. 2G	PGC-1a / β-actin								Fig. 2I	Correlation PGC-1a4 vs glycolysis related genes			Fig. 2J	Correlation PGC-1a1 vs glycolysis related genes
	SED Pre	0h Post	SED 1h Post	1h Post			SED	RET			Pre RET	Post RET								Gene	Coefficient			Gene	Coefficient
	0.719	3.223	0.887	1.345			0.609346	1.44			1.3424	2.95087								GAPDHS	-0.466813			GSK3B	-0.7498
	2.448	0.616	2.201	0.901			1.182	1.615			0.507937	1.04006								ENO2	-0.462456			TPI1	-0.7157
	0.663	5.243	0.843	4.159			1.08887	0.7937			1.07634	1.48753								PFKFB2	-0.383374			PFKM	-0.6832
	1.14	1.843	1.483	2.68			1.169	2.667			1.11262	2.08012								ALDOC	-0.223496			G6PC3	-0.6757
	1.445	1.088	0.868	1.263			1.40737	0.699793			0.979592	3.01134								HK3	-0.213208			PKM	-0.6425
	1.112	4.938	0.989	7.104			0.921	1.064			1.86243	2.78156								PCK2	-0.203072			PHKA1	-0.6386
	0.789	5.294	0.026	2.206			1.357	0.924877			0.653061	1.56009								ACSS1	-0.184888			PGK1	-0.6384
	2.365	2.803	2.432	1.254			1.237	0.975			2.14059	3.22902								FPB1	-0.0913517			BPGM	-0.6022
	2.171	1.307	1.827	1.687			1.033	1.20887			0.773998	1.70522								PFKFB3	-0.037558			GAPDH	-0.5565
	0.838	2.582	1.173	2.527			0.447564	1.81378			0.386999	2.53968								GSK3B	0.0659148			FBP2	-0.542
	0.634	1.295	1.078	0.997			0.537	2.865			0.894936	1.47543								LDHA	0.0897739			GPI	-0.4669
	0.721	1.049	1.236	1.293			0.843	0.766221			1.30612	1.66893								PGAM1	0.11754			ALDOA	-0.4637
	0.877	0.646	1.053	0.98			0.851749	0.558			1.58428	3.31368								LDHb	0.154201			LDHA	-0.4636
	0.752	0.492	1.019	0.981							0.278156	0.931217								PFKM	0.154799			PGM1	-0.4171
	0.566	0.553	0.265	1.16							0.350718	2.72109								GAPDH	0.168683			DLAT	-0.3988
	0.807	1.097	0.562	1.826							0.749811	1.57218								PGAM2	0.187021			PGAM2	-0.3891
																				FBP2	0.223328			PDHb	-0.3729
Fig. 2B	PGC-1a1 mRNA					Fig. 2E														PGK1	0.229231			HK1	-0.3729
	SED Pre	0h Post	SED 1h Post	1h Post			ΔPGC-1a1 mRNA													G6PC3	0.231034			ENO3	-0.3699
	0.495	1.328	1.122	3.227			SED	RET												PGM1	0.232759			PDHX	-0.2801
	1.555	0.813	1.865	1.363			0.651273	1.51537												ENO1	0.239377			DLD	-0.2735
	0.871	4.187	0.639	3.614			1.02385	1.28283												TPI1	0.24535			PFKFB1	-0.2716
	0.934	1.969	1.017	1.182			1.46476	1.08724												ALDOA	0.246241			PFKFB3	-0.1343
	2.082	1.003	0.798	0.569			1.29205	2.36581												BPGM	0.253627			PGAM1	-0.1287
	0.949	3.724	0.871	2.32			1.23942	0.915311		Fig. 2H	PGC-1a4									PHKA1	0.260849			PDHA1	-0.1019
	1.405	3.264	1.66	1.327			0.988742	0.760138			Pre RET	Post RET								ENO3	0.261241			ENO1	-0.04432
	2.971	3.292	2.915	1.077			0.994929	1.32409			1.59705	2.03164								ACSS2	0.33467			HK2	0.03034
	1.918	1.936	1.705	1.125			0.833161	0.909618			0.152877	0.703056								PKM	0.36836			GALM	0.07862
	0.439	1.308	0.69	1.392			1.4257	1.5874			1.05703	3.41165								GALM	0.389813			PFKFB4	0.08811
	1.066	3.133	1.604	1.242			0.421713	1.45565			1.19305	3.94342								PFKFB4	0.413774			ACSS2	0.109
	1.014	0.965	0.11	1.761			0.661433	2.37457			0.937057	5.48126								PDHX	0.468724			GAPDHS	0.139
	1.127	1.527	0.818	1.477			0.792052	0.686818			1.06294	8.29821								GPI	0.469317			ALDOC	0.1783
	0.999	0.775	0.536	0.951			1.10038	0.628652												DLAT	0.473553			PFKFB2	0.1903
	0.455	1.801	0.357	0.925						Fig. 2H	PGC-1a1									HK2	0.491993			LDHb	0.2506
	0.415	2.47	0.824	1.688							Pre RET	Post RET								PDHb	0.542301			ENO2	0.2869
											1.11658	0.787396								HK1	0.542301			PANK1	0.3039
Fig. 2C	PGC-1a4 mRNA					Fig. 2F					0.98974	1.00358								PANK1	0.558348			ACSS1	0.3115
	SED Pre	0h Post	SED 1h Post	1h Post			ΔPGC-1a4 mRNA				0.849691	0.926699								DLD	0.572583			HK3	0.4144
	0.523	2.183	0.632	1.205			SED	RET			1.04398	1.16913								PFKFB1	0.575017			FPB1	0.4336
	2.54	0.526	1.569	0.411			0.670977	1.68296			0.950364	1.33129								PDHA1	0.593321			PCK2	0.5894
	1.353	4.914	0.305	2.952			1.11909	1.59365			1.04964	1.83868
	0.323	0.542	0.409	0.513			0.965936	1.06757
	0.552	0.502	0.636	0.295			1.24401	2.15696
	1.345	1.531	0.651	0.809			1.79751	1.13132
	1.064	2.638	0.751	0.957			0.556582	0.75245
	1.621	1.814	1.182	0.538			0.450729	0.893579
	1.649	1.071	1.208	0.989			1.01748	0.592683
	0.357	0.495	0.678	1.104			0.320412	1.5966
	0.509	1.652	0.633	1.347			0.651724	1.7108
	0.479	2.006	0.337	1.54			0.540987	2.31231
	0.946	3.285	0.999	1.367			0.944747	0.598048
	1.271	1.422	1.022	1.535				0.49781
	0.876	3.263	0.495	6.284
	0.593	1.224	1.196	1.285

## Sheet: Figure 3
Fig. 3A	Bioenergetic Metabolite			Fig. 3B	Glycolysis (ECAR)
	Metabolite	Log2(FC)			Time (min)	EV						PGC-1α1							PGC-1α4
	AMP	3.38349			1	1.12123	4.01697	4.03271	3.6803	2.7743	2.58294	4.69518	4.67844	6.41299	5.39443	6.00567	7.70894	5.11494	5.06388	3.69325	3.16218	4.34668	8.9175	5.82958	8.00514
	ADP	2.42584			10	-0.583976	3.56207	3.93985	3.73864	3.51084	2.85416	5.14492	4.27565	6.37673	5.10609	5.29553	7.70851	5.24212	5.418	3.92783	2.98219	4.54852	9.13254	6.60887	8.48684
	ATP	0.74821			19	-0.732094	4.04874	4.05418	4.18676	3.35179	2.18072	4.87193	3.94566	5.79954	4.43421	4.58667	7.41485	5.77568	4.20536	3.34157	2.82782	4.82914	8.45246	6.26938	8.30051
	Creatine	1.42163			28	-0.74454	7.98651	8.76479	10.8789	9.63068	6.00297	10.7108	8.9396	12.0128	10.0246	11.1609	14.5514	12.0886	12.6355	9.20834	7.88589	9.95246	18.5927	13.9244	17.8177
	PCr	0.434714			37	1.20873	11.3078	11	12.9941	12.2965	7.31869	11.1057	9.15069	12.541	10.9258	11.8262	14.5782	12.958	13.6541	11.0533	8.88467	10.5401	18.7952	15.0984	19.5937
	Lactate	2.35785			46	1.21596	9.18625	9.53486	11.054	11.8814	6.75775	9.9017	8.20609	10.6472	10.0428	9.46338	13.5857	11.8053	12.4909	9.5971	7.03268	8.92333	17.2938	13.7686	17.153
	Succinate	2.20251			55	1.95861	12.2871	12.8475	14.3053	12.373	9.17972	17.1189	13.2758	16.8285	13.4709	12.5741	18.0586	20.0483	20.0696	11.27	10.1561	13.857	24.4026	17.1339	18.5334
	NAD+	2.07734			64	3.28042	18.3855	17.1295	14.9133	10.3504	12.6338	19.4274	15.5548	17.3043	13.9699	16.6279	20.3488	20.658	20.5007	10.4572	10.1558	15.2872	24.2269	17.9358	23.681
	Glutamate	1.72724			73	1.59682	15.0049	16.5186	11.8226	11.032	13.7177	19.4432	15.5907	17.3628	11.7157	14.7915	18.7876	18.1334	17.3152	10.0349	7.42898	10.9094	22.6207	18.0601	22.5342
	Glutamine	1.01524			82	-1.65586	3.98112	2.33945	2.75349	2.8261	0.636025	2.27147	1.37486	0.269372	2.13705	0.341694	4.95596	1.88366	4.31918	2.96945	0.332202	2.50763	5.26814	4.04089	5.3511
	Aspartate	0.930974			91	-0.50121	6.00523	5.05081	5.08503	5.15983	3.11929	5.4803	4.69327	4.40291	4.1992	4.61129	7.12602	5.49698	7.10676	5.42329	3.58957	4.83878	8.79581	6.91656	9.09032
	Citrate	1.13584			100	-0.12123	6.21841	5.65212	6.0097	5.36256	3.25565	5.91733	4.75378	5.4281	4.85342	5.02875	7.19088	6.41254	7.89325	5.70609	4.15669	5.13966	8.88876	7.56838	9.41063
	Acetate	0.809151
Fig. 3C	Glycolysis (ECAR)			Fig. 3D	Glycolytic capacity (ECAR)				Fig. 3E	PGC-1a4 Overexpression
	EV	α1	α4		EV	α1	α4			Protein	Log2 (FC)
	0.911322	8.43936	8.31632		3.61448	14.8474	15.7505			pAMPK	1.59414
	4.00539	7.56474	6.23889		8.30603	11.9009	8.30056			PHKA1	1.61824
	6.42534	11.7435	7.55369		10.508	16.5591	9.82393			PFK	1.1021
	8.12544	7.88758	7.44482		9.22027	9.27168	9.01819			LDHa	2
	6.80457	10.8192	13.3245		9.54694	12.2324	19.1345			LDHb	1.57208
	5.36695	9.59544	9.88349		8.54369	13.1027	13.093			PC	0.939665
	2.8646	10.2049	12.4666		4.93629	18.1646	13.1823
	7.32668	8.83427	8.8611		14.4044	17.1559	16.1815
	8.66051	7.77582	8.08385		14.7901	14.18	7.48774
	10.2406	12.2716	8.55247		12.1598	17.0349	9.82359
	9.47038	8.78873	8.03245		7.52429	11.8328	12.7796
	6.68266	11.4845	13.527		11.9978	16.2862	18.9587
	2.87182	9.62225	11.0576		3.25269	15.3929	13.8949
	5.20513	11.0743	14.2426		11.0237	18.7744	18.3299		Fig. 3F	PGC-1a1 Overexpression
	7.19541	7.63023	7.75695		14.1792	17.1717	12.996			Protein	Log2 (FC)
	8.3005	6.83122	6.62765		9.0691	14.2158	7.06543			pAMPK	1.71636
	9.05526	10.3778	6.70048		8.20595	17.0935	7.09678			PHKA1	-1.29287
	6.12173	7.90578	6.4157		13.0817	9.57867	8.40172			PFK	-0.718272
		9.12169	12.0257			14.4498	17.3526			LDHa	-0.29525
		8.62979	9.7277			13.8317	14.0193			LDHb	1.79053
		9.92166	11.8019			16.2497	17.1831			PC	-0.729794
	Fig. 3G	HK Activity			Fig. 3H	Oxygen consumption (OCR)
		EV	α4			Time (min)	EV						PGC-1α1							PGC-1α4
		0.240335	0.786054			1	436.21	359.43	495.11	636.04	403.92	540.19	817.27	862.16	982.41	1125.65	942.3	1081.84	1156.6	579.72	643.31	438.98	813.43	729.72	565.48	346
		0.259564	0.811024			10	458.98	370.7	502.46	652.6	428.28	520.21	801.67	871.99	974.26	1105.27	931.85	1067.63	1148.34	576.77	634.99	429.98	797.08	729.21	574.43	348.14
		0.241671	1.23113			19	466.84	373.36	506.34	655.6	433.06	519.68	823.94	894.1	990.73	1112.88	929.29	1072.89	1148.61	570.59	632.8	441.51	809.03	745.81	593.25	364.34
		0.327397	1.08498			28	139.1	109.58	202.07	248.16	150.11	255.18	527.61	631.6	626.58	963.49	681.33	1016.49	921.48	405.22	412.45	263.77	513.51	582.24	462.41	197.27
		0.258896	0.859851			37	144.84	102.74	168.29	203.05	142.66	202.5	419.97	497.3	420.05	715.53	512.22	957.94	757.74	266.66	261.16	200.88	355.22	411.64	365.79	167.22
		0.22785	0.846364			46	140.03	105.42	162.63	197.81	147.21	191.66	350.54	389.96	330.05	555.93	411.35	814.76	582.53	210.78	229.41	195.11	309.09	324.77	303.9	166.1
						55	555.89	434.96	595.81	695.04	596.93	810.45	751.48	766.53	849.2	1156.33	952.06	1237.79	1022.7	890.92	840.75	713.2	1070.59	1061.39	1011.55	879.09
						64	490.2	363.04	492.85	603.58	553.72	630.71	557.14	576.96	645.29	1024.05	724.4	924.7	771.82	675.72	799.36	625.72	1010.63	894.15	861.01	703.45
						73	447.32	327.34	461.62	576.38	444.72	528.95	455.51	515.35	571.01	925.2	627.38	835.09	710.14	681.41	740.29	590.33	884.11	748.11	698.1	538.88
						82	67.63	43.34	51.24	72.31	62.45	110.7	125.69	123.9	135.36	143.59	145.1	154.69	123.74	72.43	52.83	126.84	138.55	124	137.21	95.96
						91	80.17	51.44	62.27	84.37	68.04	115.51	126.91	128.4	134.62	151.46	147.67	157.57	137.21	89.22	70.32	126.68	140.53	131.98	144.71	104.25
						100	94.74	64.84	79.76	101.33	81.87	115.22	123.38	121.58	132.14	146.64	140.09	155.15	130.45	85.52	65.35	123.15	146.57	129.16	131.72	99.42
Fig. 3I	PGC-1a4 Overexpression
	Protein	Log2 (FC)
	PDK4	1.0742
	CACT	1.69656
	LCAD	1.1584
	NADH	0.374127
	SDHB	0.00542022
	Core	-0.168199
	ATPsyn	0.50388
Fig. 3J	PGC-1a1 Overexpression
	Protein	Log2 (FC)
	PDK4	1.0742
	CACT	1.69656
	LCAD	1.1584
	NADH	0.374127
	SDHB	0.00542022
	Core	-0.168199
	ATPsyn	0.50388

## Sheet: Figure 4
Fig. 4A	Glucose uptake			Fig. 4C	GLUT4 mRNA							Fig. 4D	GLUT4 protein
	EV	PGC-1a4			EV	PGC-1a4							EV	PGC-1a4
	0.04227	0.1071			0.90399	0.65681							0.559046	7.60096
	0.05777	0.1007			1.05719	0.722659							0.912619	7.29073
	0.06543	0.13287			1.06537	0.52351							0.852779	10.7708
	0.07337	0.12403			0.926553	1.5892							1.03836	8.92531
	0.0709	0.1348			1.03336	0.314777							0.956987	11.3109
	0.07027	0.14417			1.01353	0.744225							1.68021	9.67627
	0.07117	0.0923
	0.05883	0.12127
Fig. 4E								Fig. 4F
Fig. 4G	pAMPK/tAMPK																Fig. 4G	pAS160/tAS160
	EV	PGC-1a4																EV	PGC-1a4
	0.751299	2.01408																1.261	5.641
	1.40062	2.32158																0.72	9.294
	0.694008	1.90723																1.042	7.745
	0.587409	1.89769																0.29	3.424
	1.13607	2.67137																1.354	4.798
	1.4306	2.59878																1.333	10.319
Fig. 4H	p38/t38																Fig. 4H	pGSKβ/tGSK3β
	EV	PGC-1a4																EV	PGC-1a4
	1	0.22																0.66	0.32
	0.76	0.14																1.29	0.51
	1.16	0.25																1.64	0.36
	1.26	0.28																1.29	0.38
	0.99	0.19																0.88	0.53
	0.84	1.01																0.24	0.61
Fig. 4H	pGS/tGS
	EV	PGC-1a4
	1.17252	1.24636
	1.38561	1.36608
	0.747789	1.12868
	1.08712	1.33492
	0.950858	0.979594
	0.656105	0.686917

## Sheet: Figure 5
Fig. 5A	PPARβ mRNA (ΔCt/18s)					Fig. 5B	PPARβ / βactin									Fig. 5B	NRF1 / βactin									Fig. 5B	MEF2A / βactin										GLUT4	GLUT4 / βactin
	SED Pre	0h Post	SED 1h Post	1h Post			Pre	Post									Pre	Post									Pre	Post										Pre	Post
	0.863	2.436	1.036	3.649			1.3424	2.95087									0.700952	1.80825									0.904796	1.96994										0.349727	1.83607
	0.722	1.806	0.742	0.967			0.507937	1.04006									0.416508	1.26984									1.16822	1.01933										1.38301	1.34327
	0.565	2.637	0.55	3.086			1.07634	1.48753									0.822857	3.90095									0.84753	1.01933										0.365623	2.90114
	0.643	0.712	0.635	0.896			1.11262	2.08012									1.26984	1.07683									0.744452	3.18397										0.659712	1.02534
	0.773	1.037	0.519	0.422			0.979592	3.01134									0.863492	2.08254									1.90122	2.17609										0.882265	1.55787
	1.222	2.52	1.023	1.13			1.86243	2.78156									0.914286	0.55873									0.813171	1.47745										0.890214	1.81222
	0.898	3.673	0.647	0.728			0.653061	1.56009									1.99111	2.93587									1.95848	3.18397										1.2161	2.48783
	1.859	1.596	0.752	1.077			2.14059	3.22902									1.14794	1.84889									0.813171	2.06156										0.61997	2.1699
	2.339	1.617	1.953	1.214			0.773998	1.70522									1.03619	0.944762									0.755906	1.11095										0.683557	1.76453
	0.177	0.607	1.083	1.267			0.386999	2.53968									0.0203175	2.02159									0.103078	0.3665										0.0635867	0.413313
	0.99	1.652	1.68	1.19			0.894936	1.47543									0.904127	4.00254									0.744452	2.13028										1.57377	2.40835
	0.955	1.016	0.135	0.941			1.30612	1.66893									1.17841	2.12317									0.732999	4.31782										1.17635	1.8917
	0.798	1.398	0.454	1.144			1.58428	3.31368									0.538413	2.78349									1.08805	2.03865										2.01888	2.05862
	1.615	1.096	0.659	2.188			0.278156	0.931217									2.03175	2.81397									0.813171	1.8554										0.09538	1.63736
	0.589	0.924	0.287	2.351			0.350718	2.72109									1.1073	0.24381									0.492484	1.8554										2.83756	2.1381
	0.993	0.852	0.817	1.262			0.749811	1.57218									1.05651	2.2146									2.11883	3.26414										1.1843	3.29061
Fig. 5C										Fig. 5D						Fig. 5F	PGC-1a4 / β-actin											Fig. 5G	GLUT4 / β-actin
																	Empty vector	PGC-1a4 overexpression											Empty vector	PGC-1a4 overexpression
																			shPPARβ 2ug	shPPARβ 3ug											shPPARβ 2ug	shPPARβ 3ug
																	0	0.942524	0.536721	0.325494									0.881515	5.54392	3.9442	4.06003
																	0	1.07391	0.388624	0.32358									0.809154	6.37955	5.51232	5.29901
																	0	0.902067	0.455118	0.35775									1.30332	4.51047	6.00529	5.10107
																	0	0.888031	0.605169	0.28823									0.74583	4.09119	3.73249	3.73593
																	0	1.0699	0.372321	0.345886									1.03623	4.4966	4.37716	4.3529
																	0	1.12357	0.377456	0.165582									1.22395	5.33424	4.6594	5.14885
Fig. 5H	PFK / β-actin													Fig. 5I	PDK4 / β-actin
	Empty vector	PGC-1a4 overexpression													Empty vector	PGC-1a4 overexpression
			shPPARβ 2ug	shPPARβ 3ug													shPPARβ 2ug	shPPARβ 3ug
	1.32828	2.36181	1.38653	1.51695											0.938814	3.11557	2.39202	2.36245
	1.11634	2.10266	1.47171	1.80246											1.00905	4.18658	2.9741	2.73336
	1.08846	1.91316	1.73464	1.77113											1.45614	3.82098	2.60448	2.01747
	0.530647	1.42076	0.947473	1.4914											0.695492	2.84443	1.74226	2.14045
	0.913132	2.66591	1.42039	1.29625											0.877339	3.47879	2.56858	2.42886
	1.02313	2.31197	1.10627	1.62102											1.02316	3.60424	2.52563	2.95166

## Sheet: Figure 6
Fig. 6A	pAMPK/tAMPK											Fig. 6B	pAMPK/tAMPK
	SED Pre	0hr Post	SED Post	1hr Post									Pre	Post
	0.243394	3.99325	0.203396	0.646172									1.12383	0.746972
	0.091031	0.641367	0.171204	0.947682									0.712351	0.930054
	0.542708	3.15423	0.365872	3.5665									0.659641	0.984384
	0.821459	8.94917	0.743545	1.3121									1.02521	1.15643
	0.125078	1.08119	0.159981	0.110999									1.16129	1.11723
	0.354692	1.48043	0.382294	1.90274									1.93349	0.852964
	1.24064	6.5565	1.21984	1.68273									0.96456	0.738181
	0.19759	1.04536	0.381876	0.132609
	0.017136	1.2093	0.058327	1.44812
Fig. 6D		pAMPK/tAMPK
		GFP	PGC-1a4
	EV	0.643043	2.53654
		0.835803	4.79385
		1.23834	3.20666
		0.849217	1.91886
		0.904791	2.58556
		1.5288	3.44929
	DN-AMPK	1.69453	3.13236
		1.58354	2.02494
		2.04911	0.805808
		1.10376	1.72901
		1.56227	1.14165
		1.39637	1.8955
Fig. 6E		pAS160/tAS160
		GFP	PGC-1a4
	EV	0.61553	2.31184
		1.01836	1.61215
		0.628566	2.14024
		1.3126	1.80687
		1.12236	2.18212
		1.30258	2.17125
	DN-AMPK	0.527655	0.802169
		0.70808	1.58666
		1.31139	0.824154
		0.823224	0.939568
		0.594406	0.932861
		0.678602	0.998458
Fig. 6F		PFK/β-actin
		GFP	PGC-1a4
	EV	1.10117	2.85491
		0.462019	3.19915
		1.31778	2.9541
		1.03719	1.97093
		1.05194	1.86623
		1.0299	0.904335
	DN-AMPK	0.414468	0.205843
		0.464952	0.199571
		0.421313	0.15854
		0.542492	0.250251
		0.303751	0.270078
		0.298215	0.29161

## Sheet: Figure S1
	mRNA fold change
		HKII	PK	ALDO	PFK	GFPI
	0h Post	2.63	2.47	2.63	3.07	3.77
		0.42	0.31	0.29	0.14	0.19
		2.82	1.31	1.66	0.58	1.01
		0.15	-0.75	0.6	0.02	-0.19
		0.19	-0.47	0	0.42	-0.26
		0.73	0.47	0.38	0.98	0.43
		0.45	0.76	0.9	0.4	-0.86
		1.74	-0.24	0.32	0.9	-0.23
		0.84	-0.21	-0.27	-0.3	-1.75
		0.43	0.37	0.12	0.19	-0.49
		2.07	0.71	0.13	0.41	0.75
		-0.09	0.21	-0.08	-0.09	0.03
		-1.5	-0.32	-0.15	0.9	-0.59
		-0.41	-0.29	-0.05	-0.15	-0.65
		0.04	-0.35	-0.38	0.95	-0.16
		0.8	0.07	1.11	-0.3
	1h Post	4.16	2.277	1.552	2.263	2.424
		-1.711	-0.318	-0.957	-0.177	-0.463
		0.763	1.003	2.967	1.515	0.825
		-0.275	0.147	-0.138	0.135	-0.417
		0.343	0.377	-0.189	0.049	0.247
		0.527	0.311	-0.547	0.278	0.962
		-1.355	-0.36	-0.08	1.021	-0.677
		-0.503	-0.961	-1.333	-0.342	-0.717
		-1.795	-0.629	-0.588	-0.822	-1.81
		-0.226	-0.522	-0.415	0.449	0.657
		0.521	0.068	0.3	0.936	0.639
		-0.904	0.746	1.859	-0.313	0.925
		-0.162	-0.915	0.869	-0.253	-0.629
		0.72	-0.027	0.031	-0.177	-0.58
		1.437	0.808	0.605	0.051	0.477
		0.982	0.383	0.7	-3.679

## Sheet: Figure S3
Fig. S3

## Sheet: Figure S4
Fig. S4	PGC-1a4 overexpression				PGC-1a1 overexpression
	Glycolytic Gene expression				Glycolytic Gene expression
	Gene	Log2(FC)			Gene	Log2(FC)
	ACSS2	1.30815			ACSS2	1.63703
	ADH5	1.19019			ADH5	1.33825
	ALDOA	1.16219			ALDOA	-1.1533
	ALDOC	1.07085			ALDOC	-1.20944
	BPGM	1.8331			BPGM	-1.11603
	DLAT	1.14411			DLAT	2.69453
	DLD	-1.02417			DLD	2.18249
	ENO3	1.04053			ENO3	-1.59944
	G6PC3	1.06711			G6PC3	1.27448
	GAPDH	1.07839			GAPDH	1.1156
	HK1	1.48463			HK1	3.55862
	HK2	-1.32778			HK2	-1.32436
	HK3	-1.25868			HK3	-1.16317
	LDHA	1.07212			LDHA	-1.24526
	LDHB	1.60151			LDHB	3.5764
	PANK1	1.61523			PANK1	3.14689
	PANK2	-1.06934			PANK2	-1.22153
	PANK3	-1.24536			PANK3	1.00929
	PANK4	1.05265			PANK4	1.4107
	PCK2	1.24447			PCK2	-1.07399
	PDHA1	1.02553			PDHA1	1.67326
	PDHB	1.10709			PDHB	1.7677
	PDHX	1.23839			PDHX	2.86823
	PFKFB2	1.26472			PFKFB2	2.50397
	PFKM	1.08665			PFKM	-1.18433
	PGAM2	1.21059			PGAM2	-1.50532
	PGK1	1.13967			PGK1	1.40158
	PGM1	-1.02795			PGM1	2.23834
	PGM2	1.3198			PGM2	1.12054
	PGM2L1	1.32081			PGM2L1	-1.12863
	PGM3	-1.12567			PGM3	-1.55094
	PGM5	1.0736			PGM5	2.45145
	PHKA1	-1.24092			PHKA1	-1.13903
	PHKA2	1.10764			PHKA2	-1.67769
	PHKB	1.17385			PHKB	-1.76339
	PHKG1	-1.02123			PHKG1	-1.18726
	PHKG2	1.29718			PHKG2	1.25332
	PKM	-1.00759			PKM	1.14073
	TPI1	1.54698			TPI1	1.51759

## Sheet: Figure S5
Fig. S5A	Mitochondrial enzyme mRNA										Fig. S5B	PDH activity					Fig. S5C	PDH activity			Fig. S5E	CD36 / β-actin			Fig. S5F	CACT / β-actin
		CD36	SLC25A20	NDUFA9	SDHB	UQCRC2	CYCS	COX4	ATP5A			SED Pre	0h Post	SED 1h Post	1h Post			Pre RET	Post RET				Pre	Post			Pre	Post
	0hr Post	2.62	3.85	2.16	2.11	1.77	1.65	0.46	0.4			995.832	928.812	876.835	703.746			573.111	889.253			HIIT	1.85823	2.66957		HIIT	3.79826	5.06435
		-0.01	-0.02	0	0.01	0.08	0	0.12	0.16			497.487	428.428	449.247	482.168			412.969	471.702				0.375136	2.25954			1.40522	3.84
		2.08	2.71	1.73	1.79	2.27	1.42	0.69	0.19			306.584	706.409	427.776	807.858			804.718	781.171				0.654308	1.02944			0.278261	1.57217
		-0.37	-0.36	-0.61	-0.82	-0.62	-0.74	-0.25	-0.09			386.771	686.695	505.359	431.837			444.267	467.837				1.36096	1.58779			2.26783	5.09217
		-0.33	-0.51	-0.27	-0.3	-0.29	-0.25	-0.02	0.04			544.599	304.858	451.208	657.33			764.272	602.478				0.252999	0.950927			0.111304	4.63304
		0.19	0.27	0.29	0.13	0.08	0.21	-0.07	0.07			721.59	522.871	454.485	356.037			454.722	471.779				0.959651	1.58779			1.97565	3.11652
		0.85	1.09	0.44	0.25	0.47	0.26	-0.52	-0.3			671.746	456.728	558.257	366.327			314.192	693.29				1.02072	1.17775			0.18087	1.98957
		0.09	0.13	-0.02	-0.09	0.4	0.1	0.15	0.13			1290.5	791.357	651.234	785.636			630.2	501.537				0.48855	1.65758			1.11304	3.15826
		-0.12	-0.13	-0.07	-0.18	-1.12	-1.18	-0.63	-0.69			457.965	592.896	541.948	501.006			605.396	555.371				1.012	1.32606			0.0973913	0.153043
		0.51	0.66	0.22	0.39	0.16	-0.12	0.2	0.23			275.099	672.104	487.127	951.109			335.25	361.918				0.689204	4.45802			0.806957	2.26783
		-0.57	0.9	-1.27	-0.95	0.02	-0.57	-0.89	-0.77			337.665	619.804	590.913	673.969								2.84406	4.20502			0.598261	3.52
		0.82	-1.02	-0.95	-0.06	-0.27	-0.05	2.3	2.13			553.617	554.882	583.61	720.739								0.218103	0.714068			0.473043	0.208696
		-1.43	-0.46	-1.03	-0.93	-0.46	-0.34	-1.24	-1.35			676.407	509.767	383.487	519.293								0.410033	1.54417			0.361739	1.90609
		1.27	-0.35	-0.01	-0.26	-0.24	-0.27	-0.18	-0.27			583.754	825.957	674.824	492.653								0.767721	1.4831			0.50087	1.12696
		0.27	-0.39	0	0.16	-0.2	0.05	0.45	0.42														0.776445	0.715376			0.45913	5.53739
		0.45	-0.19	0.06	0.05	0.34	0.15		0.24														2.31189	3.21047			1.57217	8.5287
	1hr Post	1.929	3.456	1.702	1.425	0.991	1.201	0.766	0.815													RT	0.741549	2.21592		RT	2.30957	4.38261
		-1.469	-1.609	-0.411	-0.167	-0.461	-0.533	-0.769	-0.741														0.87241	1.43075			0.32	2.50435
		3.026	2.738	1.839	1.988	3.119	1.846	0.6	0.438														0.846238	1.09924			1.6	3.2
		0.517	0.248	0.268	0.352	0.225	0.155	0.416	0.287														0.619411	0.645583			0.695652	1.26609
		0.14	0.223	0.081	0.101	0.052	0.088	0.018	0.015														1.40458	2.26827			1.72522	1.83652
		0.486	0.606	0.081	0.133	0.053	0.223	0.215	0.25														1.20393	2.52126			0.166957	0.848696
		0.22	-0.005	-0.057	0.053	0.107	0.721	0.155	0.185														0.750273	1.68375			3.22783	4.70261
		-0.485	-0.413	-0.227	-0.3	-0.545	-0.534	-0.608	-0.757														0.53217	0.715376			1.08522	2.64348
		-0.298	-1.266	-0.271	-0.429	-0.43	-0.399	-0.268	-0.144														0.244275	4.25736			1.85043	3.45043
		-0.015	-0.286	-0.353	-0.226	-0.305	-0.327	-0.038	-0.04														1.35224	0.916031			0.292174	4.31304
		1.538	0.512	2.116	1.91	0.468	1.659	2.9	2.087														1.29117	1.76227			0.445217	1.79478
		3.709	1.663	2.425	1.206	1.004	1.787	1.586	1.639														1.13413	3.89095			0.18087	0.389565
		-0.021	-0.239	-0.517	0.003	-0.218	-0.221	-2.943	-2.568														2.31189	3.8386			1.4887	4.2713
		0.657	0.019	0.624	0.28	-0.13	0.052	1.103	1.355														0.392585	2.25954			0.236522	1.6
		1.07	0.451	1.053	1.091	0.545	1.126	3.954	3.706														1.50927	3.34133			1.65565	7.58261
		1.075	0.035	0.392	0.748	0.164	1.006		1.379														1.60523	3.25409			3.68696	5.42609
Fig. S5H	NDUFA9/β-actin			Fig. S5I	SDH/β-actin			Fig. S5J	UQCRC2/β-actin			Fig. S5K	Cyt C/β-actin			Fig. S5L	COX4/β-actin			Fig. S5M	ATPsynthase/β-actin
		Pre	Post			Pre	Post			Pre	Post			Pre	Post			Pre	Post			Pre	Post
	HIIT	0.692784	3.27698		HIIT	0.990788	2.07165		HIIT	1.44633	1.55179		HIIT	0.887882	3.17101		HIIT	0.817601	0.919801		HIIT	2.29032	3.25806
		1.19863	3.5079			0.753327	2.8741			1.82298	2.90772			0.498301	1.9479			0.931157	6.16608			2.1129	4.75806
		0.626804	3.34296			0.753327	1.43296			1.19021	2.48588			1.64892	5.42695			1.38538	5.64372			1.29032	2.56452
		0.901718	1.77045			0.286592	1.59672			1.86817	3.01318			0.851642	2.51869			2.18027	7.66501			1.41935	2.20968
		0.70378	3.77182			0.237462	2.68577			2.44068	3.64595			0.425821	4.24915			0.579134	5.23492			1.16129	2.41935
		2.40825	1.85842			1.80143	3.45548			2.09416	2.80226			1.10532	4.17667			1.78282	6.30234			1.6129	2.32258
		1.01168	2.79313			1.40839	3.29171			0.316384	2.01883			1.0419	2.08381			0.329312	6.32505			1.96774	1.77419
		1.2646	2.61718			0.319345	2.27636			0.888889	2.44068			0.797282	2.87203			1.06742	1.98722			1.04839	2.59677
		0.296907	2.95808			2.08802	3.20983			0.617702	2.44068			0.289921	3.01699			1.533	5.31441			0.387097	2.01613
		1.56151	2.79313			1.97339	2.12897			0.256121	1.67232			2.46433	4.11325			1.04471	2.99787			0.258065	1.46774
		1.14364	1.89141			0.908905	1.04811			0.949153	2.50094			1.55832	4.37599			0.669979	1.74876			1.06452	2.09677
		1.48454	0.714777			0.728762	0.597748			1.11488	0.180791			1.56738	1.34994			1.1242	2.33925			0.016129	0.016129
		0.142955	3.63986			1.39202	2.52201			0.0301318	1.65725			1.29558	4.03171			1.20369	4.93967			0.016129	0.451613
		0.901718	1.06667			1.08905	3.27533			0.602637	1.11488			0.289921	1.55832			0.352023	1.62385			0.306452	0.612903
		1.06667	1.90241			0.777891	2.39918			0.301318	2.66667			0.534541	5.00113			0.522356	2.56636			0.935484	1.19355
		0.593814	2.8921			0.4913	2.2436			0.0602637	1.58192			0.742922	3.04417			0.476934	4.59901			0.112903	1.85484
	RT	2.45223	2.80412		RT	0.966223	1.41658		RT	2.16949	2.42561		RT	1.29558	1.5402		RT	1.48758	2.13485		RT	2.85484	3.6129
		1.02268	1.51753			0.646878	0.253838			1.40113	1.89831			0.552661	1.359			1.46487	1.89638			1.27419	3.27419
		1.2866	1.62749			0.556807	1.59672			0.828625	0.40678			1.39524	0.896942			0.806246	1.88502			1.40323	0.580645
		0.373883	0.538832			0.474923	0.843398			1.83804	2.16949			0.597961	0.896942			0.840312	1.45351			2.24194	3.93548
		1.23162	1.61649			0.802457	0.712385			1.14501	1.67232			0.869762	1.359			1.41945	0.635912			1.48387	2.08065
		0.285911	0.879725			1.24463	1.27738			1.71751	2.22976			0.978482	1.69422			0.658623	1.97587			1.8871	2.20968
		1.11065	1.16564			1.14637	1.24463			1.73258	1.76271			0.933182	1.30464			1.05607	1.61249			1.08065	1.67742
		1.03368	1.46254			0.704197	0.712385			1.22034	1.73258			0.616082	1.44054			1.33996	1.6352			0.66129	1.69355
		0.175945	0.527835			1.1218	1.10542			0.843691	0.964218			0.643262	0.371461			1.03336	1.39674			1.19355	1.59677
		0.0329897	0.505842			0.19652	1.11361			0.0150659	0.873823			0.0906002	1.59456			0.499645	2.29383			0.177419	0.564516
		0.758763	1.74845			1.32651	1.23644			0.0150659	0.210923			0.0996603	0.0453001			0.193045	0.329312			0.016129	0.564516
		0.472852	0.241924			0.180143	0.941658			1.09981	0.73823			0.552661	1.64892			0.113556	0.0681334			1.27419	0.112903
		1.33058	1.36357			1.55578	1.46571			0.376648	1.2806			0.19026	1.25028			0.238467	0.715401			0.0967742	0.709677
		0.0439862	0.967698			1.06448	0.311157			0.0150659	0.210923			0.217441	0.471121			0.386089	0.783534			0.016129	0.0645161
		0.67079	0.835739			0.745138	1.60491			0.361582	1.08475			0.906002	2.66365			0.442867	1.23776			0.112903	1.25806
		1.20962	1.61649			0.941658	2.03889			2.0339	1.92844			1.57644	1.71234			2.06671	2.30518			1.93548	1.66129
							HIIT																RT

[truncated: 3 more sheets: Figure S6, Figure S7, Figure S8]
